# Supplementary material for: Physics of Ice Nucleation and Antinucleation: Action of Ice-Binding Proteins
Source: Biomolecules. 2023 Dec 30;14(1):54. doi: 10.3390/biom14010054 (PMC10813080; doi:10.3390/biom14010054)
Supplement: Supplementary file 1 [file biomolecules-14-00054-s001.zip]

Archive with 1 entries (1 files):
- biomolecules-2714095-supplementary.pdf
